# Supplementary material for: Piezo1 agonist restores meningeal lymphatic vessels, drainage, and brain-CSF perfusion in craniosynostosis and aged mice
Source: J Clin Invest. 2023 Nov 2;134(4):e171468. doi: 10.1172/JCI171468 (PMC10866656; doi:10.1172/JCI171468)
Supplement: Supporting data values [file jci-134-171468-s061.xlsx]

## Sheet: 1F Left
Intracranial Pressure
	TWIST1+/FLX	TWIST1+/FLX:Cre
	4.63	6.27
	4.91	7.04
	4.6	5.84
	5.45	8.13
	4.77	5.94
	5.34	7.82
	5.3
Mean	5	6.84

## Sheet: 1F right
Intracranial Pressure
	TWIST1+/+	TWIST1+/null	Twist1+/null (no fusion)
	3.97	7.46	4
	5.06	6.45	5.06
	4.98	5.97	4.98
		6.85	4.77
			5.21
Mean	4.67	6.683	4.804

## Sheet: 2B Left
% area fraction Lyve-1
	TWIST1+/+	TWIST1+/-
	14.4	13.72
	18.78	12.6
	16.12	18.2
	11.05	7.75
	15.79	6.19
	15.02	8.96
	19.36	8.95
	15.3
	18.44
	22.08
				d
Mean	16.63	10.91

## Sheet: 2B Middle
# of sprouts
	Twist1 +/+	Twist1 +/-
	67	45
	57	54
	56	41
	55	19
	53	37
	73	24
	61
	52
	81
	68
Mean	62.3	36.67

## Sheet: 2B Right
P17 ICP		Twist1+/+	Twist1+/-
		2.28	1.65
		1.96	1.57
		2.89	2.55
		2.82	1.99
		2.89	2.04
Mean		2.568	1.96

## Sheet: 2D Left
	% area fraction Prox1-tdTomato
		Twist1+/FLX	Twist1+/FLX:Sm22a-Cre
		9.912	5.745
		10.159	5.65
		8.215	8.055
		8.826	7.363
		7.132	5.626
		8.896	5.323
Mean		8.85667	6.29367

## Sheet: 2 D' Left
% area fraction Prox1-tdTomato
	TWIST1+/+	TWIST1 +/-
	8.879	5.647
	7.63	5.612
	9.671	7.129
	8.41	5.58
	9.654	4.57
	10.93	4.939
	9.2	4.041
	7.775	7.665
	6.646
Mean	8.755	5.648

## Sheet: 2D Center
Diamer of MLVs along TVS
	TWIST1+/+	TWIST1 +/-
	27.25	18.93
	31.45	24.98
	22.6	14.91
	29.6	15.34
	30.55	15.67
	19.25	17.25
	28.47	20.57
	31.2	20.22
Mean	27.55	18.48

## Sheet: 2D Right
Diamter of MLVs at hotspot
	Twist +/+	Twist +/-
	39.69	25.5017
	34.648	14.908
	35.187	16.97
	31.234	13.627
	31.019	16.821
	12.39	12.57
	26.73	14.54
	37.56	16.54
Mean	31.06	16.43

## Sheet: 2 F
% Area Fraction Lyve-1
			TWIST1+/+	TWIST1 +/-	TWIST1 +/- hyperplastic
			8.879	5.647	11.588
			7.63	5.612	11.42
			9.671	7.129	12.87
			8.41	5.58
			9.654	4.57
			10.93	4.939
			9.2	4.041
			7.775	7.665
			6.646
		Mean	8.755	5.648	11.9593

[truncated: 56 more sheets: 2H Left, 2H Center, 2H Right, 2J  Left, 2J Center, 2J Right, 3 C Top, 3 C Bottom, 3 E Left, 3 E Right, 5B,C , 5 E Left, 5 E Right, 6 B (1), 6 B (2), 6 B (3), 6 B (4), 6 B (5), 6 B (6), 6 D …]
